# Supplementary material for: Design of smart citrus picking model based on Mask RCNN and adaptive threshold segmentation
Source: PeerJ Comput Sci. 2024 Mar 4;10:e1865. doi: 10.7717/peerj-cs.1865 (PMC10936757; doi:10.7717/peerj-cs.1865)
Supplement: Supplemental Information 1 [file peerj-cs-10-1865-s001.zip]

Archive with 24 entries (18 files):
- code/
- code/model.py
- code/mrcnn/
- code/mrcnn/__init__.py
- code/mrcnn/config.py
- code/parallel_model.py
- code/requirements.txt
- code/samples/
- code/samples/coco/
- code/samples/coco/coco.py
- code/samples/coco/inspect_model.ipynb
- code/samples/coco/inspect_weights.ipynb
- code/samples/demo.ipynb
- code/samples/nucleus/
- code/samples/nucleus/README.md
- code/samples/nucleus/inspect_nucleus_model.ipynb
- code/samples/nucleus/nucleus.py
- code/samples/shapes/
- code/samples/shapes/shapes.py
- code/samples/shapes/train_shapes.ipynb
- code/setup.cfg
- code/setup.py
- code/utils.py
- code/visualize.py
