# Supplementary material for: Design of smart citrus picking model based on Mask RCNN and adaptive threshold segmentation
Source: PeerJ Comput Sci. 2024 Mar 4;10:e1865. doi: 10.7717/peerj-cs.1865 (PMC10936757; doi:10.7717/peerj-cs.1865)
Supplement: Supplemental Information 1 [file peerj-cs-10-1865-s001.zip › code/requirements.txt]

numpy
scipy
Pillow
cython
matplotlib
scikit-image
tensorflow>=1.3.0
keras>=2.0.8
opencv-python
h5py
imgaug
IPython[all]
