# Supplementary material for: Design of smart citrus picking model based on Mask RCNN and adaptive threshold segmentation
Source: PeerJ Comput Sci. 2024 Mar 4;10:e1865. doi: 10.7717/peerj-cs.1865 (PMC10936757; doi:10.7717/peerj-cs.1865)
Supplement: Supplemental Information 1 [file peerj-cs-10-1865-s001.zip › code/samples/nucleus/inspect_nucleus_model.ipynb]

# %% [markdown]
# Mask R-CNN - Inspect Nucleus Trained Model

Code and visualizations to test, debug, and evaluate the Mask R-CNN model.

# %% [code]
import os
import sys
import random
import math
import re
import time
import numpy as np
import tensorflow as tf
import matplotlib
import matplotlib.pyplot as plt
import matplotlib.patches as patches

# Root directory of the project
ROOT_DIR = os.path.abspath("../../")

# Import Mask RCNN
sys.path.append(ROOT_DIR)  # To find local version of the library
from mrcnn import utils
from mrcnn import visualize
from mrcnn.visualize import display_images
import mrcnn.model as modellib
from mrcnn.model import log

import nucleus

%matplotlib inline 

# Directory to save logs and trained model
LOGS_DIR = os.path.join(ROOT_DIR, "logs")

# %% [code]
# Comment out to reload imported modules if they change
# %load_ext autoreload
# %autoreload 2

# %% [markdown]
## Configurations

# %% [code]
# Dataset directory
DATASET_DIR = os.path.join(ROOT_DIR, "datasets/nucleus")

# Inference Configuration
config = nucleus.NucleusInferenceConfig()
config.display()

# %% [markdown]
## Notebook Preferences

# %% [code]
# Device to load the neural network on.
# Useful if you're training a model on the same 
# machine, in which case use CPU and leave the
# GPU for training.
DEVICE = "/cpu:0"  # /cpu:0 or /gpu:0

# Inspect the model in training or inference modes
# values: 'inference' or 'training'
# Only inference mode is supported right now
TEST_MODE = "inference"

# %% [code]
def get_ax(rows=1, cols=1, size=16):
    """Return a Matplotlib Axes array to be used in
    all visualizations in the notebook. Provide a
    central point to control graph sizes.
    
    Adjust the size attribute to control how big to render images
    """
    fig, ax = plt.subplots(rows, cols, figsize=(size*cols, size*rows))
    fig.tight_layout()
    return ax

# %% [markdown]
## Load Validation Dataset

# %% [code]
# Load validation dataset
dataset = nucleus.NucleusDataset()
dataset.load_nucleus(DATASET_DIR, "val")
dataset.prepare()

print("Images: {}\nClasses: {}".format(len(dataset.image_ids), dataset.class_names))

# %% [markdown]
## Load Model

# %% [code]
# Create model in inference mode
with tf.device(DEVICE):
    model = modellib.MaskRCNN(mode="inference",
                              model_dir=LOGS_DIR,
                              config=config)

# %% [code]
# Path to a specific weights file
# weights_path = "/path/to/mask_rcnn_nucleus.h5"

# Or, load the last model you trained
weights_path = model.find_last()

# Load weights
print("Loading weights ", weights_path)
model.load_weights(weights_path, by_name=True)

# %% [markdown]
## Run Detection

# %% [code]
image_id = random.choice(dataset.image_ids)
image, image_meta, gt_class_id, gt_bbox, gt_mask =\
    modellib.load_image_gt(dataset, config, image_id, use_mini_mask=False)
info = dataset.image_info[image_id]
print("image ID: {}.{} ({}) {}".format(info["source"], info["id"], image_id, 
                                       dataset.image_reference(image_id)))
print("Original image shape: ", modellib.parse_image_meta(image_meta[np.newaxis,...])["original_image_shape"][0])

# Run object detection
results = model.detect_molded(np.expand_dims(image, 0), np.expand_dims(image_meta, 0), verbose=1)

# Display results
r = results[0]
log("gt_class_id", gt_class_id)
log("gt_bbox", gt_bbox)
log("gt_mask", gt_mask)

# Compute AP over range 0.5 to 0.95 and print it
utils.compute_ap_range(gt_bbox, gt_class_id, gt_mask,
                       r['rois'], r['class_ids'], r['scores'], r['masks'],
                       verbose=1)

visualize.display_differences(
    image,
    gt_bbox, gt_class_id, gt_mask,
    r['rois'], r['class_ids'], r['scores'], r['masks'],
    dataset.class_names, ax=get_ax(),
    show_box=False, show_mask=False,
    iou_threshold=0.5, score_threshold=0.5)

# %% [code]
# Display predictions only
# visualize.display_instances(image, r['rois'], r['masks'], r['class_ids'], 
#                             dataset.class_names, r['scores'], ax=get_ax(1),
#                             show_bbox=False, show_mask=False,
#                             title="Predictions")

# %% [code]
# Display Ground Truth only
# visualize.display_instances(image, gt_bbox, gt_mask, gt_class_id, 
#                             dataset.class_names, ax=get_ax(1),
#                             show_bbox=False, show_mask=False,
#                             title="Ground Truth")

# %% [markdown]
### Compute AP on Batch of Images

# %% [code]
def compute_batch_ap(dataset, image_ids, verbose=1):
    APs = []
    for image_id in image_ids:
        # Load image
        image, image_meta, gt_class_id, gt_bbox, gt_mask =\
            modellib.load_image_gt(dataset, config,
                                   image_id, use_mini_mask=False)
        # Run object detection
        results = model.detect_molded(image[np.newaxis], image_meta[np.newaxis], verbose=0)
        # Compute AP over range 0.5 to 0.95
        r = results[0]
        ap = utils.compute_ap_range(
            gt_bbox, gt_class_id, gt_mask,
            r['rois'], r['class_ids'], r['scores'], r['masks'],
            verbose=0)
        APs.append(ap)
        if verbose:
            info = dataset.image_info[image_id]
            meta = modellib.parse_image_meta(image_meta[np.newaxis,...])
            print("{:3} {}   AP: {:.2f}".format(
                meta["image_id"][0], meta["original_image_shape"][0], ap))
    return APs

# Run on validation set
limit = 5
APs = compute_batch_ap(dataset, dataset.image_ids[:limit])
print("Mean AP overa {} images: {:.4f}".format(len(APs), np.mean(APs)))

# %% [markdown]
## Step by Step Prediction

# %% [markdown]
## Stage 1: Region Proposal Network

The Region Proposal Network (RPN) runs a lightweight binary classifier on a lot of boxes (anchors) over the image and returns object/no-object scores. Anchors with high *objectness* score (positive anchors) are passed to the stage two to be classified.

Often, even positive anchors don't cover objects fully. So the RPN also regresses a refinement (a delta in location and size) to be applied to the anchors to shift it and resize it a bit to the correct boundaries of the object.

# %% [markdown]
### 1.a RPN Targets

The RPN targets are the training values for the RPN. To generate the targets, we start with a grid of anchors that cover the full image at different scales, and then we compute the IoU of the anchors with ground truth object. Positive anchors are those that have an IoU >= 0.7 with any ground truth object, and negative anchors are those that don't cover any object by more than 0.3 IoU. Anchors in between (i.e. cover an object by IoU >= 0.3 but < 0.7) are considered neutral and excluded from training.

To train the RPN regressor, we also compute the shift and resizing needed to make the anchor cover the ground truth object completely.

# %% [code]
# Get anchors and convert to pixel coordinates
anchors = model.get_anchors(image.shape)
anchors = utils.denorm_boxes(anchors, image.shape[:2])
log("anchors", anchors)

# Generate RPN trainig targets
# target_rpn_match is 1 for positive anchors, -1 for negative anchors
# and 0 for neutral anchors.
target_rpn_match, target_rpn_bbox = modellib.build_rpn_targets(
    image.shape, anchors, gt_class_id, gt_bbox, model.config)
log("target_rpn_match", target_rpn_match)
log("target_rpn_bbox", target_rpn_bbox)

positive_anchor_ix = np.where(target_rpn_match[:] == 1)[0]
negative_anchor_ix = np.where(target_rpn_match[:] == -1)[0]
neutral_anchor_ix = np.where(target_rpn_match[:] == 0)[0]
positive_anchors = anchors[positive_anchor_ix]
negative_anchors = anchors[negative_anchor_ix]
neutral_anchors = anchors[neutral_anchor_ix]
log("positive_anchors", positive_anchors)
log("negative_anchors", negative_anchors)
log("neutral anchors", neutral_anchors)

# Apply refinement deltas to positive anchors
refined_anchors = utils.apply_box_deltas(
    positive_anchors,
    target_rpn_bbox[:positive_anchors.shape[0]] * model.config.RPN_BBOX_STD_DEV)
log("refined_anchors", refined_anchors, )

# %% [code]
# Display positive anchors before refinement (dotted) and
# after refinement (solid).
visualize.draw_boxes(
    image, ax=get_ax(),
    boxes=positive_anchors,
    refined_boxes=refined_anchors)

# %% [markdown]
### 1.b RPN Predictions

Here we run the RPN graph and display its predictions.

# %% [code]
# Run RPN sub-graph
pillar = model.keras_model.get_layer("ROI").output  # node to start searching from

# TF 1.4 and 1.9 introduce new versions of NMS. Search for all names to support TF 1.3~1.10
nms_node = model.ancestor(pillar, "ROI/rpn_non_max_suppression:0")
if nms_node is None:
    nms_node = model.ancestor(pillar, "ROI/rpn_non_max_suppression/NonMaxSuppressionV2:0")
if nms_node is None: #TF 1.9-1.10
    nms_node = model.ancestor(pillar, "ROI/rpn_non_max_suppression/NonMaxSuppressionV3:0")

rpn = model.run_graph(image[np.newaxis], [
    ("rpn_class", model.keras_model.get_layer("rpn_class").output),
    ("pre_nms_anchors", model.ancestor(pillar, "ROI/pre_nms_anchors:0")),
    ("refined_anchors", model.ancestor(pillar, "ROI/refined_anchors:0")),
    ("refined_anchors_clipped", model.ancestor(pillar, "ROI/refined_anchors_clipped:0")),
    ("post_nms_anchor_ix", nms_node),
    ("proposals", model.keras_model.get_layer("ROI").output),
], image_metas=image_meta[np.newaxis])

# %% [code]
# Show top anchors by score (before refinement)
limit = 100
sorted_anchor_ids = np.argsort(rpn['rpn_class'][:,:,1].flatten())[::-1]
visualize.draw_boxes(image, boxes=anchors[sorted_anchor_ids[:limit]], ax=get_ax())

# %% [code]
# Show top anchors with refinement. Then with clipping to image boundaries
limit = 50
ax = get_ax(1, 2)
pre_nms_anchors = utils.denorm_boxes(rpn["pre_nms_anchors"][0], image.shape[:2])
refined_anchors = utils.denorm_boxes(rpn["refined_anchors"][0], image.shape[:2])
refined_anchors_clipped = utils.denorm_boxes(rpn["refined_anchors_clipped"][0], image.shape[:2])
visualize.draw_boxes(image, boxes=pre_nms_anchors[:limit],
                     refined_boxes=refined_anchors[:limit], ax=ax[0])
visualize.draw_boxes(image, refined_boxes=refined_anchors_clipped[:limit], ax=ax[1])

# %% [code]
# Show refined anchors after non-max suppression
limit = 50
ixs = rpn["post_nms_anchor_ix"][:limit]
visualize.draw_boxes(image, refined_boxes=refined_anchors_clipped[ixs], ax=get_ax())

# %% [code]
# Show final proposals
# These are the same as the previous step (refined anchors 
# after NMS) but with coordinates normalized to [0, 1] range.
limit = 50
# Convert back to image coordinates for display
# h, w = config.IMAGE_SHAPE[:2]
# proposals = rpn['proposals'][0, :limit] * np.array([h, w, h, w])
visualize.draw_boxes(
    image, ax=get_ax(),
    refined_boxes=utils.denorm_boxes(rpn['proposals'][0, :limit], image.shape[:2]))

# %% [markdown]
## Stage 2: Proposal Classification

This stage takes the region proposals from the RPN and classifies them.

# %% [markdown]
### 2.a Proposal Classification

Run the classifier heads on proposals to generate class propbabilities and bounding box regressions.

# %% [code]
# Get input and output to classifier and mask heads.
mrcnn = model.run_graph([image], [
    ("proposals", model.keras_model.get_layer("ROI").output),
    ("probs", model.keras_model.get_layer("mrcnn_class").output),
    ("deltas", model.keras_model.get_layer("mrcnn_bbox").output),
    ("masks", model.keras_model.get_layer("mrcnn_mask").output),
    ("detections", model.keras_model.get_layer("mrcnn_detection").output),
])

# %% [code]
# Get detection class IDs. Trim zero padding.
det_class_ids = mrcnn['detections'][0, :, 4].astype(np.int32)
det_count = np.where(det_class_ids == 0)[0][0]
det_class_ids = det_class_ids[:det_count]
detections = mrcnn['detections'][0, :det_count]

print("{} detections: {}".format(
    det_count, np.array(dataset.class_names)[det_class_ids]))

captions = ["{} {:.3f}".format(dataset.class_names[int(c)], s) if c > 0 else ""
            for c, s in zip(detections[:, 4], detections[:, 5])]
visualize.draw_boxes(
    image, 
    refined_boxes=utils.denorm_boxes(detections[:, :4], image.shape[:2]),
    visibilities=[2] * len(detections),
    captions=captions, title="Detections",
    ax=get_ax())

# %% [markdown]
### 2.c Step by Step Detection

Here we dive deeper into the process of processing the detections.

# %% [code]
# Proposals are in normalized coordinates
proposals = mrcnn["proposals"][0]

# Class ID, score, and mask per proposal
roi_class_ids = np.argmax(mrcnn["probs"][0], axis=1)
roi_scores = mrcnn["probs"][0, np.arange(roi_class_ids.shape[0]), roi_class_ids]
roi_class_names = np.array(dataset.class_names)[roi_class_ids]
roi_positive_ixs = np.where(roi_class_ids > 0)[0]

# How many ROIs vs empty rows?
print("{} Valid proposals out of {}".format(np.sum(np.any(proposals, axis=1)), proposals.shape[0]))
print("{} Positive ROIs".format(len(roi_positive_ixs)))

# Class counts
print(list(zip(*np.unique(roi_class_names, return_counts=True))))

# %% [code]
# Display a random sample of proposals.
# Proposals classified as background are dotted, and
# the rest show their class and confidence score.
limit = 200
ixs = np.random.randint(0, proposals.shape[0], limit)
captions = ["{} {:.3f}".format(dataset.class_names[c], s) if c > 0 else ""
            for c, s in zip(roi_class_ids[ixs], roi_scores[ixs])]
visualize.draw_boxes(
    image,
    boxes=utils.denorm_boxes(proposals[ixs], image.shape[:2]),
    visibilities=np.where(roi_class_ids[ixs] > 0, 2, 1),
    captions=captions, title="ROIs Before Refinement",
    ax=get_ax())

# %% [markdown]
#### Apply Bounding Box Refinement

# %% [code]
# Class-specific bounding box shifts.
roi_bbox_specific = mrcnn["deltas"][0, np.arange(proposals.shape[0]), roi_class_ids]
log("roi_bbox_specific", roi_bbox_specific)

# Apply bounding box transformations
# Shape: [N, (y1, x1, y2, x2)]
refined_proposals = utils.apply_box_deltas(
    proposals, roi_bbox_specific * config.BBOX_STD_DEV)
log("refined_proposals", refined_proposals)

# Show positive proposals
# ids = np.arange(roi_boxes.shape[0])  # Display all
limit = 5
ids = np.random.randint(0, len(roi_positive_ixs), limit)  # Display random sample
captions = ["{} {:.3f}".format(dataset.class_names[c], s) if c > 0 else ""
            for c, s in zip(roi_class_ids[roi_positive_ixs][ids], roi_scores[roi_positive_ixs][ids])]
visualize.draw_boxes(
    image, ax=get_ax(),
    boxes=utils.denorm_boxes(proposals[roi_positive_ixs][ids], image.shape[:2]),
    refined_boxes=utils.denorm_boxes(refined_proposals[roi_positive_ixs][ids], image.shape[:2]),
    visibilities=np.where(roi_class_ids[roi_positive_ixs][ids] > 0, 1, 0),
    captions=captions, title="ROIs After Refinement")

# %% [markdown]
#### Filter Low Confidence Detections

# %% [code]
# Remove boxes classified as background
keep = np.where(roi_class_ids > 0)[0]
print("Keep {} detections:\n{}".format(keep.shape[0], keep))

# %% [code]
# Remove low confidence detections
keep = np.intersect1d(keep, np.where(roi_scores >= config.DETECTION_MIN_CONFIDENCE)[0])
print("Remove boxes below {} confidence. Keep {}:\n{}".format(
    config.DETECTION_MIN_CONFIDENCE, keep.shape[0], keep))

# %% [markdown]
#### Per-Class Non-Max Suppression

# %% [code]
# Apply per-class non-max suppression
pre_nms_boxes = refined_proposals[keep]
pre_nms_scores = roi_scores[keep]
pre_nms_class_ids = roi_class_ids[keep]

nms_keep = []
for class_id in np.unique(pre_nms_class_ids):
    # Pick detections of this class
    ixs = np.where(pre_nms_class_ids == class_id)[0]
    # Apply NMS
    class_keep = utils.non_max_suppression(pre_nms_boxes[ixs], 
                                            pre_nms_scores[ixs],
                                            config.DETECTION_NMS_THRESHOLD)
    # Map indicies
    class_keep = keep[ixs[class_keep]]
    nms_keep = np.union1d(nms_keep, class_keep)
    print("{:22}: {} -> {}".format(dataset.class_names[class_id][:20], 
                                   keep[ixs], class_keep))

keep = np.intersect1d(keep, nms_keep).astype(np.int32)
print("\nKept after per-class NMS: {}\n{}".format(keep.shape[0], keep))

# %% [code]
# Show final detections
ixs = np.arange(len(keep))  # Display all
# ixs = np.random.randint(0, len(keep), 10)  # Display random sample
captions = ["{} {:.3f}".format(dataset.class_names[c], s) if c > 0 else ""
            for c, s in zip(roi_class_ids[keep][ixs], roi_scores[keep][ixs])]
visualize.draw_boxes(
    image,
    boxes=utils.denorm_boxes(proposals[keep][ixs], image.shape[:2]),
    refined_boxes=utils.denorm_boxes(refined_proposals[keep][ixs], image.shape[:2]),
    visibilities=np.where(roi_class_ids[keep][ixs] > 0, 1, 0),
    captions=captions, title="Detections after NMS",
    ax=get_ax())

# %% [markdown]
## Stage 3: Generating Masks

This stage takes the detections (refined bounding boxes and class IDs) from the previous layer and runs the mask head to generate segmentation masks for every instance.

# %% [markdown]
### 3.a Mask Targets

These are the training targets for the mask branch

# %% [code]
limit = 8
display_images(np.transpose(gt_mask[..., :limit], [2, 0, 1]), cmap="Blues")

# %% [markdown]
### 3.b Predicted Masks

# %% [code]
# Get predictions of mask head
mrcnn = model.run_graph([image], [
    ("detections", model.keras_model.get_layer("mrcnn_detection").output),
    ("masks", model.keras_model.get_layer("mrcnn_mask").output),
])

# Get detection class IDs. Trim zero padding.
det_class_ids = mrcnn['detections'][0, :, 4].astype(np.int32)
det_count = np.where(det_class_ids == 0)[0][0]
det_class_ids = det_class_ids[:det_count]

print("{} detections: {}".format(
    det_count, np.array(dataset.class_names)[det_class_ids]))

# %% [code]
# Masks
det_boxes = utils.denorm_boxes(mrcnn["detections"][0, :, :4], image.shape[:2])
det_mask_specific = np.array([mrcnn["masks"][0, i, :, :, c] 
                              for i, c in enumerate(det_class_ids)])
det_masks = np.array([utils.unmold_mask(m, det_boxes[i], image.shape)
                      for i, m in enumerate(det_mask_specific)])
log("det_mask_specific", det_mask_specific)
log("det_masks", det_masks)

# %% [code]
display_images(det_mask_specific[:4] * 255, cmap="Blues", interpolation="none")

# %% [code]
display_images(det_masks[:4] * 255, cmap="Blues", interpolation="none")

# %% [markdown]
## Visualize Activations

In some cases it helps to look at the output from different layers and visualize them to catch issues and odd patterns.

# %% [code]
# Get activations of a few sample layers
activations = model.run_graph([image], [
    ("input_image",        tf.identity(model.keras_model.get_layer("input_image").output)),
    ("res2c_out",          model.keras_model.get_layer("res2c_out").output),
    ("res3c_out",          model.keras_model.get_layer("res3c_out").output),
    ("rpn_bbox",           model.keras_model.get_layer("rpn_bbox").output),
    ("roi",                model.keras_model.get_layer("ROI").output),
])

# %% [code]
# Backbone feature map
display_images(np.transpose(activations["res2c_out"][0,:,:,:4], [2, 0, 1]), cols=4)

# %% [code]
