# Supplementary material for: Design of smart citrus picking model based on Mask RCNN and adaptive threshold segmentation
Source: PeerJ Comput Sci. 2024 Mar 4;10:e1865. doi: 10.7717/peerj-cs.1865 (PMC10936757; doi:10.7717/peerj-cs.1865)
Supplement: Supplemental Information 1 [file peerj-cs-10-1865-s001.zip › code/samples/shapes/shapes.py]

"""
Mask R-CNN
Configurations and data loading code for the synthetic Shapes dataset.
This is a duplicate of the code in the noteobook train_shapes.ipynb for easy
import into other notebooks, such as inspect_model.ipynb.

Copyright (c) 2017 Matterport, Inc.
Licensed under the MIT License (see LICENSE for details)
Written by Waleed Abdulla
"""

import os
import sys
import math
import random
import numpy as np
import cv2

# Root directory of the project
ROOT_DIR = os.path.abspath("../../")

# Import Mask RCNN
sys.path.append(ROOT_DIR)  # To find local version of the library
from mrcnn.config import Config
from mrcnn import utils


class ShapesConfig(Config):
    """Configuration for training on the toy shapes dataset.
    Derives from the base Config class and overrides values specific
    to the toy shapes dataset.
    """
    # Give the configuration a recognizable name
    NAME = "shapes"

    # Train on 1 GPU and 8 images per GPU. We can put multiple images on each
    # GPU because the images are small. Batch size is 8 (GPUs * images/GPU).
    GPU_COUNT = 1
    IMAGES_PER_GPU = 8

    # Number of classes (including background)
    NUM_CLASSES = 1 + 3  # background + 3 shapes

    # Use small images for faster training. Set the limits of the small side
    # the large side, and that determines the image shape.
    IMAGE_MIN_DIM = 128
    IMAGE_MAX_DIM = 128

    # Use smaller anchors because our image and objects are small
    RPN_ANCHOR_SCALES = (8, 16, 32, 64, 128)  # anchor side in pixels

    # Reduce training ROIs per image because the images are small and have
    # few objects. Aim to allow ROI sampling to pick 33% positive ROIs.
    TRAIN_ROIS_PER_IMAGE = 32

    # Use a small epoch since the data is simple
    STEPS_PER_EPOCH = 100

    # use small validation steps since the epoch is small
    VALIDATION_STEPS = 5


class ShapesDataset(utils.Dataset):
    """Generates the shapes synthetic dataset. The dataset consists of simple
    shapes (triangles, squares, circles) placed randomly on a blank surface.
    The images are generated on the fly. No file access required.
    """

    def load_shapes(self, count, height, width):
        """Generate the requested number of synthetic images.
        count: number of images to generate.
        height, width: the size of the generated images.
        """
        # Add classes
        self.add_class("shapes", 1, "square")
        self.add_class("shapes", 2, "circle")
        self.add_class("shapes", 3, "triangle")

        # Add images
        # Generate random specifications of images (i.e. color and
        # list of shapes sizes and locations). This is more compact than
        # actual images. Images are generated on the fly in load_image().
        for i in range(count):
            bg_color, shapes = self.random_image(height, width)
            self.add_image("shapes", image_id=i, path=None,
                           width=width, height=height,
                           bg_color=bg_color, shapes=shapes)

    def load_image(self, image_id):
        """Generate an image from the specs of the given image ID.
        Typically this function loads the image from a file, but
        in this case it generates the image on the fly from the
        specs in image_info.
        """
        info = self.image_info[image_id]
        bg_color = np.array(info['bg_color']).reshape([1, 1, 3])
        image = np.ones([info['height'], info['width'], 3], dtype=np.uint8)
        image = image * bg_color.astype(np.uint8)
        for shape, color, dims in info['shapes']:
            image = self.draw_shape(image, shape, dims, color)
        return image

    def image_reference(self, image_id):
        """Return the shapes data of the image."""
        info = self.image_info[image_id]
        if info["source"] == "shapes":
            return info["shapes"]
        else:
            super(self.__class__).image_reference(self, image_id)

    def load_mask(self, image_id):
        """Generate instance masks for shapes of the given image ID.
        """
        info = self.image_info[image_id]
        shapes = info['shapes']
        count = len(shapes)
        mask = np.zeros([info['height'], info['width'], count], dtype=np.uint8)
        for i, (shape, _, dims) in enumerate(info['shapes']):
            mask[:, :, i:i + 1] = self.draw_shape(mask[:, :, i:i + 1].copy(),
                                                  shape, dims, 1)
        # Handle occlusions
        occlusion = np.logical_not(mask[:, :, -1]).astype(np.uint8)
        for i in range(count - 2, -1, -1):
            mask[:, :, i] = mask[:, :, i] * occlusion
            occlusion = np.logical_and(
                occlusion, np.logical_not(mask[:, :, i]))
        # Map class names to class IDs.
        class_ids = np.array([self.class_names.index(s[0]) for s in shapes])
        return mask, class_ids.astype(np.int32)

    def draw_shape(self, image, shape, dims, color):
        """Draws a shape from the given specs."""
        # Get the center x, y and the size s
        x, y, s = dims
        if shape == 'square':
            image = cv2.rectangle(image, (x - s, y - s),
                                  (x + s, y + s), color, -1)
        elif shape == "circle":
            image = cv2.circle(image, (x, y), s, color, -1)
        elif shape == "triangle":
            points = np.array([[(x, y - s),
                                (x - s / math.sin(math.radians(60)), y + s),
                                (x + s / math.sin(math.radians(60)), y + s),
                                ]], dtype=np.int32)
            image = cv2.fillPoly(image, points, color)
        return image

    def random_shape(self, height, width):
        """Generates specifications of a random shape that lies within
        the given height and width boundaries.
        Returns a tuple of three valus:
        * The shape name (square, circle, ...)
        * Shape color: a tuple of 3 values, RGB.
        * Shape dimensions: A tuple of values that define the shape size
                            and location. Differs per shape type.
        """
        # Shape
        shape = random.choice(["square", "circle", "triangle"])
        # Color
        color = tuple([random.randint(0, 255) for _ in range(3)])
        # Center x, y
        buffer = 20
        y = random.randint(buffer, height - buffer - 1)
        x = random.randint(buffer, width - buffer - 1)
        # Size
        s = random.randint(buffer, height // 4)
        return shape, color, (x, y, s)

    def random_image(self, height, width):
        """Creates random specifications of an image with multiple shapes.
        Returns the background color of the image and a list of shape
        specifications that can be used to draw the image.
        """
        # Pick random background color
        bg_color = np.array([random.randint(0, 255) for _ in range(3)])
        # Generate a few random shapes and record their
        # bounding boxes
        shapes = []
        boxes = []
        N = random.randint(1, 4)
        for _ in range(N):
            shape, color, dims = self.random_shape(height, width)
            shapes.append((shape, color, dims))
            x, y, s = dims
            boxes.append([y - s, x - s, y + s, x + s])
        # Apply non-max suppression wit 0.3 threshold to avoid
        # shapes covering each other
        keep_ixs = utils.non_max_suppression(
            np.array(boxes), np.arange(N), 0.3)
        shapes = [s for i, s in enumerate(shapes) if i in keep_ixs]
        return bg_color, shapes
