# Supplementary material for: Design of smart citrus picking model based on Mask RCNN and adaptive threshold segmentation
Source: PeerJ Comput Sci. 2024 Mar 4;10:e1865. doi: 10.7717/peerj-cs.1865 (PMC10936757; doi:10.7717/peerj-cs.1865)
Supplement: Supplemental Information 1 [file peerj-cs-10-1865-s001.zip › code/setup.py]

"""
The build/compilations setup

>> pip install -r requirements.txt
>> python setup.py install
"""
import pip
import logging
import pkg_resources
try:
    from setuptools import setup
except ImportError:
    from distutils.core import setup


def _parse_requirements(file_path):
    pip_ver = pkg_resources.get_distribution('pip').version
    pip_version = list(map(int, pip_ver.split('.')[:2]))
    if pip_version >= [6, 0]:
        raw = pip.req.parse_requirements(file_path,
                                         session=pip.download.PipSession())
    else:
        raw = pip.req.parse_requirements(file_path)
    return [str(i.req) for i in raw]


# parse_requirements() returns generator of pip.req.InstallRequirement objects
try:
    install_reqs = _parse_requirements("requirements.txt")
except Exception:
    logging.warning('Fail load requirements file, so using default ones.')
    install_reqs = []

setup(
    name='mask-rcnn',
    version='2.1',
    url='https://github.com/matterport/Mask_RCNN',
    author='Matterport',
    author_email='waleed.abdulla@gmail.com',
    license='MIT',
    description='Mask R-CNN for object detection and instance segmentation',
    packages=["mrcnn"],
    install_requires=install_reqs,
    include_package_data=True,
    python_requires='>=3.4',
    long_description="""This is an implementation of Mask R-CNN on Python 3, Keras, and TensorFlow. 
The model generates bounding boxes and segmentation masks for each instance of an object in the image. 
It's based on Feature Pyramid Network (FPN) and a ResNet101 backbone.""",
    classifiers=[
        "Development Status :: 5 - Production/Stable",
        "Environment :: Console",
        "Intended Audience :: Developers",
        "Intended Audience :: Information Technology",
        "Intended Audience :: Education",
        "Intended Audience :: Science/Research",
        "License :: OSI Approved :: MIT License",
        "Natural Language :: English",
        "Operating System :: OS Independent",
        "Topic :: Scientific/Engineering :: Artificial Intelligence",
        "Topic :: Scientific/Engineering :: Image Recognition",
        "Topic :: Scientific/Engineering :: Visualization",
        "Topic :: Scientific/Engineering :: Image Segmentation",
        'Programming Language :: Python :: 3.4',
        'Programming Language :: Python :: 3.5',
        'Programming Language :: Python :: 3.6',
    ],
    keywords="image instance segmentation object detection mask rcnn r-cnn tensorflow keras",
)
